# Supplementary material for: An Italian Survey and Focus Groups on Fibromyalgia Impairment: Impact on Work and Possible Reasonable Accommodations
Source: Healthcare (Basel). 2024 Jan 16;12(2):216. doi: 10.3390/healthcare12020216 (PMC10815387; doi:10.3390/healthcare12020216)
Supplement: Supplementary file 1 [file healthcare-12-00216-s001.zip]

Archive with 1 entries (1 files):
- healthcare-2760246-supplementary.pdf
